# Supplementary material for: Dual Inhibition of PI3 Kinase and MAP Kinase Signaling Pathways in Intrahepatic Cholangiocellular Carcinoma Cell Lines Leads to Proliferation Arrest but Not Apoptosis
Source: Curr Issues Mol Biol. 2024 Jul 13;46(7):7395–410. doi: 10.3390/cimb46070439 (PMC11276521; doi:10.3390/cimb46070439)
Supplement: Supplementary file 1 [file cimb-46-00439-s001.zip]

Archive with 1 entries (1 files):
- cimb-3072908-supplementary.pdf
